# Supplementary material for: Identification of candidate genes and residues for improving nitrogen use efficiency in the N-sensitive medicinal plant Panax notoginseng
Source: BMC Plant Biol. 2024 Feb 12;24:105. doi: 10.1186/s12870-024-04768-4 (PMC10860327; doi:10.1186/s12870-024-04768-4)
Supplement: Supplementary file 3 — Additional file 3: Tabel S2. Comparison of amino acid residue sites in docking different GS1-NH4+ models. [file 12870_2024_4768_MOESM3_ESM.xlsx]

## Sheet: Sheet1
	Tabel S2 Comparison of amino acid residue sites in docking different GS1-NH4+ models
	129	131	132	133	134	158	167	168	169	172	173	174	176	184	185	186	187	188	189	190	191	192	197	198	199	201	231	232	233	234	245	244	245	246	247	249	254	288	289	290	291	293	301	302	304	306	332	371	385
StGS1-NH4+		E				Y										E	Y	T		N		E			E		V	V	S	F		N	G	A	G	H		T	L	D	P	P	A				R
ZmGS1-NH4+		E	Y		L		F	G	R	V				E		E			I	N	G	E	Q	W	E								N	E			E								H
AtGS1-NH4+	E	E							R	V	D	A	Y	E					I	N		E			E											H									H	N		R	E
PnGS1-NH4+		E	Y	T		Y									Q	E	Y			N		E			E	Q		V	S	F	D					H			L	D	P		A	G			R
[truncated: 4 more columns]
