# Supplementary material for: Identification of candidate genes and residues for improving nitrogen use efficiency in the N-sensitive medicinal plant Panax notoginseng
Source: BMC Plant Biol. 2024 Feb 12;24:105. doi: 10.1186/s12870-024-04768-4 (PMC10860327; doi:10.1186/s12870-024-04768-4)
Supplement: Supplementary file 4 — Additional file 4: Tabel S3. Comparison of amino acid residue sites in docking different GDH1-NH4+ models. [file 12870_2024_4768_MOESM4_ESM.xlsx]

## Sheet: Sheet1
Tabel S3 Comparison of amino acid residue sites in docking different GDH1-NH4+ models
	72	73	74	75	76	79	107	108	109	110	111	113	147	148	149	150	151	152	360	361	364	365	367	400
StGDH1-NH4+	H	H	E	V	D	E	C	S	P	G	D	P	C	N	P	G	E	L
ZmGDH1-NH4+																			E	K				E
AtGDH1-NH4+																			E	K	A	D	R
PnGDH1-NH4+																			E					E
